# Supplementary material for: Use of time in chronic obstructive pulmonary disease: Longitudinal associations with symptoms and quality of life using a compositional analysis approach
Source: PLoS One. 2019 Mar 21;14(3):e0214058. doi: 10.1371/journal.pone.0214058 (PMC6428329; doi:10.1371/journal.pone.0214058)
Supplement: S1 Dataset — (XLSX) [file pone.0214058.s001.xlsx]

## Sheet: Data
Participant ID	Group	sex	age_baseline	DOB	IRSD_baseline	SMOKING_status_baseline	GOLD_Baseline	COTE_baseline	BODE_baseline	Baseline _assess_date	height_baseline	weight_baseline	BMI_baseline	FEV1_Perc_baseline	FEV1_FVC_baseline	MSE_baseline	MMRC_baseline	MaxDistance_6MWT_baseline	HADS_Anxiety_score_baseline	HADS_Depression_score_baseline	CRQ_Fatigue_baseline	CRQ_Mastery_baseline	breathlessness_baseline	MVPA_MARCA_baseline	TST1.5_MARCA_baseline	Sleep_MARCA_baseline	LPA_MARCA_baseline	Schores_MARCA_baseline	SPhysical_Activity_baseline	SQuiet_Time_MARCA_baseline	SScreen_Time_MARCA_Baseline	SSelf_Care_MARAC_Baseline	Ssociocultural_MARCA_Baseline	SPassive_Transport_MARCA	MActive_Transport	SWork_and_Study_MARCA_Baseline	Time2_assess_date	time to follow up days	height_time2	weight_time2	BMI_time2	FEV1_Perc_time2	FEV1_FVC_time2	MSE_time2	MMRC_time2	MaxDistance_6MWT_time2	HADS_Anxiety_score_time2	HADS_Depression_score_time2	CRQ_Fatigue_Time2
1	A	2	74	1936-06-26	1084	2	3	0	2	2011-05-09	166	65	23.5883	39	54	29	1	426	0	1	6	6.75	7	187.86	468.57	436.43	347.14	453.57	28.57	110.71	237.14	165	0	0	28.57	8.57	2011-08-23	106	166	65	23.5883	54	64.52	30	1	465	2	1	6.25
3	A	1	65	1946-04-16	1059	1	3	2	2	2011-05-16	182	106	32.001	40	42.73	30	1	437	7	10	4	3.75	3	35	543.57	557.86	303.57	90	0	147.14	214.29	144.29	77.14	14.29	0	195	2011-08-23	99	182	100	30.1896	43	44.05	30	1		6	2	4.75
4	A	2	77	1934-01-05	836	1	2	1	2	2011-05-16	164	64	23.7954	54	53.54	29	1	304	4	4	2	3.5	7.5	95	658.57	501.43	185	140	0	173.57	227.86	104.29	177.14	38.57	0	77.14	2011-08-23	99	164	64	23.7954	73	57.2	30	1	395	6	4	3.75
6	B	1	56	1954-07-12	902	2	2	3	2	2011-05-30	167	109	39.0835	52	67.89	30	2	442	2	4	4.75	5.5	2	14.29	552.86	481.9	390.95	128.1	0	174.76	157.14	172.62	89.76	37.38	0	198.33	2011-12-12	196	167	111	39.8006	48	70.38	28	1	459	3	1	5.75
7	B	2	68	1943-03-22	985	2	4	5	7	2011-05-30	156	58	23.833	21	31.19	29	2	76	4	3	6.25	6.75	3	14.29	828.57	506.43	90.71	4.76	10.71	181.9	426.19	108.1	36.9	12.86	10.71	152.14	2011-10-18	141	156	58	23.833	21	29.4	30	1	152	8	12	6.25
17	B	1	75	1936-04-22	1054	2	3	6	3	2011-06-27	162	77	29.34	43	33.33	24	0	235	11	10	3.75	4.5	0	56.67	697.86	581.67	103.8	35.71	56.66	82.86	370.71	133.57	144.29	23.81	27.14	10.71	2011-10-25	120	163	80	30.1103	42	34.36	28	2	339	12	7	1.75
18	B	1	75	1936-02-25	978	2	2	0	1	2011-07-04	172	73	24.6755	52	43.14	30	0	536	2	1	6.25	6.5	2	59.05	496.43	568.81	315.71	225.95	44.77	85.48	46.43	172.38	237.38	52.86	4.29	5.95	2011-10-25	113	172	76	25.6896	55	44.9	30	1	546	2	1	6.5
20	B	2	78	1932-12-18	1012	2	3	2	4	2011-07-11	151	79	34.6476	49	42.86	29	3	228	8	7	2.25	3.5	5	27.38	707.62	474.29	230.71	125	3.57	179.76	241.43	142.14	171.43	47.62	3.57	54.76	2011-11-01	113	151	80	35.0862	45	42.78	28	3	334	8	6	2.5
25	B	1	66	1944-09-12	1059	2	2	0	0	2011-07-25	162	74	28.1969	66	46.6	30	1	422	10	10	2.75	4.25	3	250	585.71	459.05	145.24	247.38	9.29	139.05	290	126.43	58.1	46.43	9.29	64.29	2011-12-06	134	162	75	28.578	66	46.13	30	1	474	10	7	2.25
31	A	2	63	1947-08-26	915	2	2	0	2	2011-08-08	156	64	26.2985	61	50.36	30	2	399	12	8	2.5	6	5	109.52	665.71	500.24	164.53	160	24.05	196.43	283.81	120.48	82.14	58.57	24.05	14.29	2011-12-09	123	156	64	26.2985	55	45.86	29	2	462	13	9	2.25
32	A	2	69	1942-01-30	1081	1	2	0	2	2011-08-09	149	74	33.3318	54	47.09	30	1	257	8	3	5	4.7	3	30.71	832.14	442.14	135.01	100.71	0	271.67	448.33	116.67	34.52	25.95	0	0	2012-01-10	154	149	78	35.1336	49	47.33	29	1	284	7	3	3.75
36	A	1	75	1936-07-08	1041	2	4	0	6	2011-08-22	172	79	26.7036	28	30.28	30	3	255	7	6	3	3.75	5	15.24	853.33	437.86	133.57	4.76	15.24	108.33	596.43	121.67	30.48	0	15.24	125.24	2012-01-17	148	173	81	27.0641	30	28.36	30	3	152	8	7	3
41	A	2	63	1948-08-25	959	2	2	0	1	2011-10-31	165	98	35.9963	58	51.45	29	1	499	6	3	4.5	5.5	4	381.67	400.24	448.33	209.76	216.67	29.52	93.81	114.52	109.29	99.05	28.1	29.52	300.71	2012-05-08	190	165	96	35.2617	60	63.12	30	1	525	2	3	4.25
43	A	1	63	1948-05-10	944	2	3	1	2	2011-11-07	168	80	28.3447	45	46.69	29	1	551	7	8	4	4.5	5	129.05	575.71	495.48	239.76	275.95	25	240.71	160	169.52	43.33	15.71	25	14.29	2012-05-01	176	167	74	26.5338	31	42.56	29	2	520	3	12	4
45	A	2	68	1943-07-25	894	2	3	1	4	2011-11-14	161	99	38.193	30	43	30	2	399	11	12	2.5	3	8	42.14	485.95	513.57	398.34	254.05	9.52	120.48	123.33	143.81	80.24	18.81	2.38	176.19	2012-05-02	170	162	98	37.3419	35	37.3	30	1	393	7	6	4.25
48	A	2	74	1937-01-17	1010	1	2	4	1	2011-11-15	162	67	25.5296	53	35.64	30	1	418	13	7	2.5	5.75	0	63.1	806.67	395	175.23	139.76	23.81	208.81	440.48	129.52	61.43	41.19	23.81	0	2012-05-24	191	162.5	67	25.3728	47	34.19	30	2	347	12	8	2.5
50	A	2	73	1938-08-22	908	2	3	2	5	2011-11-28	157	99	40.1639	36	24.08	30	3	312	3	1	2.75	3.75	7	108.81	572.62	531.9	226.67	246.43	7.14	216.43	122.62	148.1	152.86	14.52	7.14	0	2012-05-08	162	156	101	41.5023	31	22.21	28	1	330	10	4	1
53	A	2	71	1940-02-11	990	2	3	2	3	2011-12-19	161	61	23.533	34	36.54	30	1	454	9	6	4	5.25	4	106.9	568.1	495.95	269.05	160	57.14	102.62	152.38	148.1	239.29	80.24	57.14	4.29	2012-05-09	142	161	61	23.533	39	38.39	30	1	510	3	1	5.25
54	A	1	80	1931-08-22	944	2	3	0	4	2011-12-19	168	64	22.6757	37	30.19	28	2	166	14	10	3.25	4.25	5	76.19	530.24	573.1	260.47	204.76	13.1	172.14	134.76	174.29	94.05	73.81	13.1	0	2012-05-16	149	167	70	25.0995	28	25.71	30	4		13	10	3
58	A	2	67	1944-07-27	992	2	2	4	1	2012-01-16	154	68	28.6726	51	41.82	29	1	431	6	2	5.5	5	5	113.33	519.05	475.95	331.67	284.52	83.57	11.67	285	224.29	46.43	28.57	83.57	0	2012-05-09	114	153	66	28.1943	41	36.24	30	1	450	9	5	3
61	B	1	84	1927-11-30	1103	2	3	0	6	2012-01-23	168	79	27.9904	42	36.39	29	4	207	12	8	2	2.75	6	16.19	745.71	399.05	279.05	185.48	3.81	247.14	277.86	228.33	65.71	0	3.81	32.62	2012-07-16	175	168	83.3	29.5139	61	46.41	30	1	295	5	5	4.25
66	A	1	79	1932-09-09	930	2	3	0	4	2012-01-30	163.4	55	20.5996	47	31.64	27	2	370	9	11	3.25	5.5	2	88.57	443.57	502.86	405	271.19	19.76	115.95	157.86	164.05	74.76	128.81	19.76	4.76	2012-05-21	112	163	56	21.0772	43	29.69	28	1	355	5	3	5
68	B	1	62	1949-11-13	966	1	4	2	6	2012-02-06	176.5	62.4	20.0307	17	18.87	30	3	437	2	8	4.25	5.25	4	52.5	507.5	457.5	422.5	370	12.5	67.5	137.5	180	167.5	47.5	12.5	0	2012-07-20	165	177	69	22.0243	23	24.27	30	2	462	0	5	2.75
69	B	2	59	1952-04-08	1056	1	2	0	1	2012-02-06	154	65	27.4077	63	41.09	30	1	450	11	10	2.25	5	1	110.71	401.19	520.71	407.39	364.29	5.95	5.95	150.95	167.86	115.48	25	5.95	83.81	2012-07-25	170	154	68	28.6726	71	43.63	30	1	440	13	12	3
70	B	1	72	1939-05-28	1071	2	2	3	3	2012-02-06	167	78	27.968	51	45.31	29	3	441	5	5	3	4.75	3	62.62	365.95	494.05	517.38	321.9	7.14	46.43	80.95	182.14	94.29	30.95	7.14	182.14	2012-07-25	170	167	78	27.968	47	44.76	30	2	423	3	4	3.5
73	B	1	63	1949-02-10	995	2	2	1	0	2012-02-13	169	62	21.7079	66	35.7	30	0	531	1	1	5.75	5.5	3	103.81	630.71	491.9	213.58	116.43	70.95	368.1	77.62	171.43	90.71	39.76	42.38	13.1	2012-07-03	141	169	67	23.4586	91	46.81	30	0	520	3	1	6.75
75	B	2	64	1947-03-16	1061	2	2	0	1	2012-02-16	160.5	65.9	25.582	54	47.74	30	1	489	11	2	4.5	5.25	0	193.81	432.86	504.52	308.81	270	149.52	54.29	100.95	150	138.1	64.29	34.52	8.33	2012-07-12	147	160.5	68.5	24.9787	55	50.56	30	1	530	11	2	5.75
78	B	1	75	1937-02-01	915	2	2	0	0	2012-02-20	163	86	32.3685	76	66.48	30	1	545	8	7	5.25	5.5	6	86.43	520	500.48	333.09	179.52	6.43	121.19	260	154.05	40.48	30.95	6.43	146.9	2012-07-03	134	161	87	33.5635	78	61.65	30	0	495	7	4	4.75
89	B	1	75	1936-03-27	930	2	3	0	5	2012-03-26	172	84	28.3937	39	38.02	30	3	200	5	7	4.5	3.75	8	114.76	449.52	571.19	304.53	316.67	0	142.38	162.14	161.9	57.14	7.14	0	21.43	2012-08-30	157	171.5	84	28.5595	41	39.84	30	1	240	4	9	4.5
94	B	1	74	1937-11-01	1004	2	2	1	0	2012-03-28	169	78	27.31	72	61.42	30	1	473	6	2	4.5	6	2	322.14	411.19	517.86	188.81	309.29	77.38	84.76	127.14	147.14	95.24	31.9	77.38	49.29	2012-08-29	154	169.5	79.3	27.6016	77	58.79	30	0	442	2	1	4.25
101	B	1	62	1949-08-24	820	2	4	0	4	2012-04-23	180	69	21.2963	15	15.21	29	2	447	11	11	4.25	5.75	3	30.71	685.24	510.24	213.81	175	18.33	62.38	418.57	152.62	81.43	21.43	18.33	0	2012-09-04	134	180	72	22.2222	13	14.51	30	1	418	7	12	3.5
107	B	2	63	1949-01-02	1062	1	2	6	2	2012-04-30	165	54	19.8347	50	50	30	1	516	17	16	2.25	1.75	8	283.57	458.33	415.24	282.86	138.33	32.14	88.81	146.67	146.19	148.81	47.86	32.14	275.95	2012-09-24	147	165	58	21.3039	51	47.05	30	1	560	17	7	2.5
108	B	2	76	1935-11-30	1054	2	3	1	2	2012-04-23	161	61	23.533	45	52.49	30	1	446	0	0	6.75	7	1	43.81	690.48	443.81	261.9	94.76	18.33	96.67	346.43	198.57	183.1	27.38	18.33	30.95	2012-08-23	122	161	61	23.533	45	55.9	30	1	460	0	1	6.5
113	B	1	66	1945-05-27	969	2	4	1	6	2012-05-21	180	71	21.9136	18	17.36	30	3	162	2	3	4	5	9	17.5	685	340	397.5	137.5	2.5	20	487.5	125	102.5	17.5	2.5	207.5	2012-09-05	107	180	74	22.8395	22	20.22	30	3	211	1	2	4
122	A	1	73	1938-09-01	1047	2	3	0	4	2012-06-04	181	113	34.4922	47	53.31	30	2	200	2	4	3.75	5	3	26.67	714.29	457.86	241.18	82.14	14.05	157.62	389.76	116.67	162.38	52.38	14.05	7.14	2012-10-23	141	180	115	35.4938	38	39.3	30	2		1	5	3.25
127	A	1	70	1941-08-30	944	.	2	6	1	2012-06-18	175	99	32.3265	61	44.43	30	1	480	2	1	4.25	6.25	3	114.76	497.38	509.52	318.34	294.76	16.43	148.81	218.1	157.38	23.81	25.95	16.43	45.24	2012-11-01	136	175	97	31.6735	61	40.66	30	1	484	4	1	3.75
135	A	2	74	1937-12-13	1002	1	2	0	2	2012-07-16	160	42	16.4062	54	46.03	30	1	403	3	4	4	5.25	4	159.29	566.07	389.29	325.35	254.29	71.07	110.36	144.64	123.93	207.15	72.86	22.86	66.43	2012-11-13	120	160	42	16.4062	57	45.93	30	1	450	3	4	4
136	A	2	60	1952-01-19	999	2	2	8	1	2012-07-09	160.5	68.6	26.6302	57	55.09	30	1	428	7	1	5.75	7	1	72.38	361.43	564.52	441.67	295.95	5.71	114.52	103.57	145.71	41.67	114.52	5.71	53.81	2012-11-09	123	161	73	28.1625	46	38.16	30	1	445	0	0	5.5
138	A	1	63	1948-10-18	1037	2	2	2	1	2012-07-23	169	69	24.1588	57	59.58	30	1	435	6	13	2.25	3.75	7	104.29	680.48	555	100.23	142.38	20.95	156.67	355	142.38	67.62	0	20.95	0	2012-11-05	105	170	70	24.2215	55	54.32	30	1	507	5	4	2.25
162	B	1	70	1942-02-23	932	2	3	7	2	2012-09-03	168	79	27.9904	42	39.3	30	1	510	11	4	3	4.25	8	45.48	554.05	465.48	374.99	288.33	23.81	101.9	230	128.1	113.1	89.29	23.81	0	2013-01-22	141	168	72.8	25.7937	52	38.21	30	1	510	10	2	4.75
167	B	1	72	1939-09-26	820	2	3	0	2	2012-09-10	176	86	27.7634	45	37.8	30	1	460	13	13	2	2.5	3	176.9	501.43	513.57	248.1	353.81	11.9	134.29	220.95	124.29	63.57	17.62	2.38	0	2013-01-16	128	176	83	26.7949	50	34.85	30	2	499	8	8	3.75
175	A	1	73	1939-01-09	1045	2	2	1	1	2012-11-05	175	87	28.4082	54	43.13	30	1	520	0	0	4	6.25	2	238.1	634.05	427.14	140.71	282.14	43.34	105	376.67	157.38	38.81	9.52	4.05	0	2013-04-23	169	175	90	29.3878	63	47.76	28	1	538	4	4	4
193	A	1	67	1945-07-08	898	2	4	0	6	2013-01-07	169	58	20.3074	25	21.47	30	3	350	14	14	3.25	3.25	7	12.38	777.62	462.38	187.62	63.81	3.81	194.05	246.9	117.86	255	81.9	3.81	14.29	2013-05-03	116	170	62	21.4533	24	22.54	29	4	360	7	9	3.75
196	A	2	72	1940-02-01	928	2	2	0	1	2013-01-21	150	69	30.6667	52	31.93	30	1	390	2	2	5.75	7	3	84.29	598.1	471.67	285.94	310.24	5.48	41.19	57.14	133.81	341.43	64.76	5.48	14.29	2013-06-25	155	149.5	69	30.8721	52	35.73	30	1	396	2	2	5.25
199	A	1	78	1934-02-04	908	2	3	0	3	2013-01-21	167	67	24.0238	38	29.89	30	2	445	10	4	4.5	3.75	7	90.95	615	513.33	220.72	146.43	70.47	115.48	303.57	140	113.33	30.24	9.76	7.14	2013-06-21	151	167	67	24.0238	43	31.79	30	2	470	7	3	5.25
200	A	1	74	1938-06-15	999	1	4	3	7	2013-01-21	179	56	17.4776	26	21.7	30	3	245	2	6	3.5	3.25	7	22.38	734.76	432.62	250.24	105.95	5	251.19	371.67	93.33	53.57	25.48	5	101.19	2013-06-21	151	178.5	58	18.2034	27	22.55	28	4		3	10	2.75
205	A	1	64	1948-12-07	915	2	3	0	4	2013-02-11	183	111	33.1452	45	52.11	30	3	446	9	11	3.25	3.5	8	86.07	463.93	483.21	406.79	201.43	54.64	107.86	154.64	108.93	183.93	87.86	9.64	57.5	2013-07-04	143	184.9	109	31.8825	46	52.56	26	1	492	5	4	5.5
207	A	2	74	1938-10-19	981	2	2	0	0	2013-02-11	170	79	27.3356	78	62.73	30	1	463	10	6	1.5	4.5	5	73.33	522.62	535.24	308.81	222.38	18.1	96.19	164.05	128.57	208.33	50	18.1	17.14	2013-07-04	143	170	80	27.6817	54	46.95	29	1	410	4	6	2
216	A	1	76	1936-03-17	995	2	3	2	2	2013-03-04	168	72	25.5102	41	31.75	30	1	510	10	3	5.5	3.5	7	41.9	765.24	287.14	345.72	80.95	21.66	314.29	165.24	137.38	203.33	88.33	9.76	141.67	2013-07-09	127	170	75	25.9516	45	35.22	29	1	488	4	1	4.75
226	B	1	65	1947-07-02	944	2	2	0	1	2013-04-15	161	97	37.4214	67	64.52	23	2	398	8	1	5.5	5.75	1	29.64	711.79	500.71	197.86	88.93	6.79	100	354.64	103.57	190.71	94.64	6.79	0	2013-08-14	121	161	95	36.6498	70	65.25	28	1	395	7	4	5
229	B	2	58	1954-08-26	1059	2	2	2	2	2013-04-15	157	91	36.9183	57	50.73	30	2	459	12	10	2.25	4.5	8	61.67	769.76	299.52	309.05	276.19	7.38	253.33	226.43	153.57	149.76	54.76	7.38	19.05	2013-09-12	150	157	90	36.5126	43	45.02	30	3	413	7	8	2.75
233	B	1	62	1951-03-26	1097	2	4	0	8	2013-04-22	179.4	55.8	17.3376	23	21.45	28	4	159	7	15	2.75	2.5	7	12.86	775	348.1	304.04	97.86	6.43	197.62	340	121.19	175.48	12.38	6.43	140.95	2013-08-20	120	178	63	19.8839	25	23.2	29	3	320	5	11	4.5
246	B	1	93	1920-04-02	1081	2	2	2	5	2013-05-20	172	75	25.3515	57	33.64	30	4	324	1	9	3.75	4.75	8	39.05	660.95	593.1	146.9	88.81	29.52	158.1	305.71	160.71	56.9	47.14	17.62	0	2013-08-28	100	170	73	25.2595	64	38.34	29	4	272	4	7	3.75
249	B	1	77	1935-11-27	1021	2	2	4	5	2013-05-20	171	90	30.7787	60	40.63	29	4	297	3	6	3.5	6.5	6	45.95	628.81	523.33	241.91	130.48	76.9	246.19	180.71	117.38	116.43	39.05	18.57	9.52	2013-10-24	157	171	90.1	30.8129	62	39.41	27	4	320	1	3	2.75
250	B	2	68	1944-10-05	1008	2	3	5	3	2013-05-27	157	94	38.1354	49	54.27	29	3	467	8	7	3.25	5.25	5	204.05	518.57	443.57	273.81	368.81	15.71	164.29	235	129.05	51.9	31.67	5	0	2013-10-09	135	159	97	38.3687	49	56.72	29	3	440	6	3	4
259	B	2	71	1942-03-20	1005	2	2	0	4	2013-06-19	153	80	34.1749	58	43.42	30	4	460	9	8	3.75	4.25	6	90.48	582.62	503.57	263.33	241.43	40.71	105.24	273.1	182.38	21.67	71.9	40.71	0	2013-10-23	126	153	83	35.4564	55	46.71	29	4	405	8	10	2.75
266	B	1	68	1945-06-16	1097	2	4	1	3	2013-07-08	176	78	25.1808	28	18.48	30	1	508	2	2	6.25	5.75	5	115.24	461.19	545	318.57	276.43	7.62	129.29	94.05	146.9	112.38	39.05	7.62	89.29	2013-10-15	99	177	81	25.8546	38	24.97	30	1	555	0	1	7
267	B	1	85	1927-11-13	966	2	3	0	6	2013-07-08	173	86	28.7347	40	49.93	27	4	270	3	1	4.75	5	8	51.19	633.81	563.33	191.67	113.33	29.05	253.57	166.43	166.67	118.81	28.81	29.05	0	2013-10-15	99	175	87	28.4082			27	3		6	1	5.5
274	A	1	74	1938-08-07	1059	2	3	1	4	2013-07-22	169	73	25.5593	30	27.21	28	2	503	6	2	5	6.25	4	60.48	586.43	483.1	309.99	123.57	42.62	187.62	259.29	123.57	54.05	52.38	28.33	113.81	2013-12-11	142	169	72	25.2092	29	30.64	30	1	540	1	1	6.25
275	A	2	74	1939-04-24	1059	2	3	3	3	2013-07-22	146	76	35.654	42	29.65	30	1	270	3	5	4.5	6.75	4	48.21	752.86	428.93	210	186.07	3.93	194.29	259.64	168.93	177.14	8.57	3.93	12.5	2013-12-12	143	146.1	71.8	33.6375	44	32.1	29	3	283	1	4	5.75
277	A	1	70	1943-05-17	1054	1	2	1	1	2013-07-29	177	81	25.8546	56	30.73	30	1	517	7	4	5	5.25	2	78.57	586.19	532.62	242.62	172.38	17.14	152.38	185.71	152.86	175.95	41.43	17.14	9.52	2014-01-07	162	176	79.4	25.6327	54	29.29	30	1	538	5	3	5
281	A	1	77	1935-09-22	915	2	3	2	7	2013-08-05	170	56	19.3772	40	29.97	25	2		1	6	3.25	5	8	68.57	758.57	419.05	193.81	76.19	54.29	497.86	124.05	136.9	49.05	25.48	54.29	57.14	2014-01-14	162	170	56	19.3772	45	31.35	30	1	320	3	7	3
289	A	1	77	1936-06-24	1055	2	2	0	3	2013-08-26	170	77	26.6436	67	49.37	30	3	346	7	6	3.25	3.25	7	128.57	585.24	497.86	228.33	163.57	12.62	157.38	207.62	115.71	121.43	49.52	12.62	114.29	2013-12-09	105	170	78	26.0617	67	53.25	29	3	230	8	5	4.5
296	A	2	63	1950-01-27	944	2	3	0	4	2013-09-19	166	56	20.3223	45	36.54	30	2	441	2	4	2.25	5.25	7	110.95	588.81	415.24	325	259.05	7.14	234.76	160.95	146.19	90.48	52.14	7.14	74.05	2013-12-03	75	168	55	19.487	41	35.77	30	3	425	1	2	5
902	UC	1	71	1943-09-05	1022	2	2	3	1	2014-11-07	174	91	30.0568	77	55.79	30	1	256	4	7	5.25	6.5	2	51.67	862.38	389.29	136.66	93.1	29.76	317.86	497.14	81.67	7.86	23.33	29.76	0	2015-01-30	84	173	91	30.4053	76	54.11	30	3	280	6	3	4.75
903	UC	1	70	1944-10-07	1070	2	2	3	0	2014-11-26	175.5	105	33.1398	72	48.16	28	0	550	5	2	6	7	2	277.86	582.38	411.67	168.09	223.57	54.76	139.52	164.52	146.19	194.29	51.19	54.76	54.29	2015-02-13	79	175.5	102	33.1166	82	47.49	29	0	600	3	2	5.25
905	UC	2	70	1945-01-04	999	2	2	1	1	2014-12-04	157	65	26.3702	58	68.15	30	1	350	13	10	1.25	2.75	2	119.52	463.81	419.29	437.38	294.76	62.38	105.95	237.86	147.38	110	50.95	62.38	11.43	2015-02-24	82	155	66	27.4714	66	80.86	28	1	360	7	6	4.25
906	UC	2	66	1949-01-16	820	1	2	0	2	2015-01-30	158	69	27.6398	62	67.32	28	2	380	8	7	3.25	5	8	58.57	654.76	628.57	98.1	81.9	16.19	2.38	366.43	108.57	228.81	7.14	16.19	0	2015-04-24	84	158	69	27.6398	58	64.82	26	3	340	15	8	1.25
908	UC	2	67	1947-08-26	1091	2	3	4	3	2015-02-20	156	60.7	24.9425	47	46.92	29	1	340	9	11	1.75	6.25	6	82.14	535.36	582.5	240	177.5	12.14	112.86	380.36	122.86	51.79	0	8.93	0	2015-05-15	84	156	61	25.0657	50	51.21	27	2	360	11	9	2
909	UC	1	77	1937-11-16	1010	2	2	3	1	2015-02-20	169	80	28.0102	72	55.56	29	2	470	4	6	3.5	3.75	6	182.86	576.43	351.43	329.28	250.71	40.48	148.81	348.33	157.86	106.67	35.71	38.1	0	2015-05-26	95	169	80	28.0102	71	55.15	25	1	440	2	1	5.75
911	UC	1	78	1936-08-09	928	2	2	4	0	2015-02-27	170	98	33.91	76	66.21	30	0	480	9	7	3.75	7	1	108.33	500.71	540.24	290.72	193.33	39.29	78.81	357.14	119.76	58.81	14.29	39.29	38.33	2015-05-22	84	170	98	33.91	89.49	64.07	29	0		14	9	6.75
912	UC	1	76	1938-07-04	942	1	3	3	4	2015-02-27	175	99	32.3265	38	58.97	28	2	260	10	7	3	4.25	4	66.9	550.95	534.05	288.1	250.71	4.76	145	165.48	101.67	131.19	41.67	4.76	65.48	2015-05-22	84	177	94	30.0041	41	58.02	28	2	280	8	6	4
913	UC	2	69	1945-09-30	816	2	3	4	4	2015-03-06	170	108	37.3702	49	68.7	30	1	240	2	7	3.75	6	4	30.71	726.19	489.05	194.05	156.9	11.9	321.43	297.38	134.52	14.52	14.29	2.38	0	2015-05-28	83	166.5	118	42.5651	55	72.82	29	4	280	3	9	3.5
914	UC	1	64	1951-03-04	1066	2	2	0	0	2015-03-10	179	79	24.6559	76	59.59	25	0	460	12	9	4.25	4.75	2	124.52	602.86	535.71	176.91	155	9.76	183.57	326.19	115.71	28.33	27.38	7.38	58.33	2015-06-05	87	179	79	24.6559	72.5	61.8	28	1	460	8	7	5
916	UC	1	68	1946-08-09	1035	1	2	0	2	2015-03-19	177	91.8	29.3019	54	33.34	38	2	370	4	4	4.5	6.75	3	96.67	412.62	321.19	609.52	298.81	17.38	223.81	254.76	98.33	81.43	52.62	17.38	91.67	2015-06-18	91	177	92	29.3658	53.5	32.7	30	1	360	2	5	4.75
917	UC	1	66	1948-04-06	1029	2	2	0	1	2015-03-20	162	76	28.959	55	47.71	27	0	620	7	5	5.5	6.75	1	207.38	517.14	480.24	235.24	156.19	150.72	91.67	329.05	104.76	42.38	75.48	28.1	9.52	2015-06-19	91	162	76	28.959	61.3	49.1	28	0	600	8	4	5.25
919	UC	1	82	1932-12-12	1062	2	2	0	1	2015-03-27	177	103	32.8769	56.72	48.75	29	1	460	0	2	5.75	7	0	56.07	594.29	527.14	262.5	102.14	1.43	119.29	305	153.21	153.57	8.57	1.43	69.64	2015-06-16	81	177	103	32.8769	52.4	48.3	30	0	430	0	0	6
921	UC	1	61	1953-08-20	944	.	2	3	5	2015-04-07	178	125	39.4521	61.79	53.94	29	3	230	8	6	4.75	5	6	164.52	478.33	468.1	329.05	149.52	4.76	13.33	503.81	93.57	77.62	31.9	2.38	97.38	2015-06-23	77	178	147	46.3957	5.4	52.37	27	3	340	7	6	4.75
922	UC	1	75	1940-01-05	908	2	2	0	0	2015-04-07	171	91	31.1207	68.5	46.13	27	1	400	7	2	3.25	4.25	6	169.52	554.05	503.33	213.1	275.71	5.95	73.33	354.52	134.29	47.38	29.76	5.95	15.71	2015-07-03	87	171	91	31.1207	54.01	26.25	28	3	370	7	5	2.75
923	UC	1	80	1934-05-23	908	2	2	0	6	2015-04-10	167	77	27.6095	54	49.03	29	4	200	3	6	2.25	4.25	7	50.24	490.24	501.67	397.85	103.33	6.19	97.38	560.71	117.86	34.76	9.52	6.19	8.57	2015-06-29	80	167	77	27.6095	52.61	49.19	29	3	240	6	9	2
924	UC	2	75	1939-12-13	905	2	3	1	6	2015-04-15	162.5	58	21.9645	36	36.23	30	3	188	7	3	5	4.25	5	52.14	742.62	500.71	144.53	117.38	21.19	197.62	299.76	117.14	160.24	25.95	7.62	0	2015-07-08	84	162.5	58	21.9645	37.4	35.74	28	3	210	0	2	5.25
928	UC	1	64	1951-04-22	925	1	2	1	1	2015-05-19	174	94	31.0477	79.88	58.5	29	2	440	5	6	4.75	6	3	94.29	776.43	315	254.28	172.86	0	336.79	349.64	144.64	17.5	25.71	0	77.86	2015-08-12	85	174	94	31.0477	78.35	61.93	29	1	460	4	5	4
929	UC	1	62	1952-08-23	925	1	4	0	8	2015-05-26	172	73	24.6755	18.09	25.21	29	3	120	5	3	4.75	5.25	2	54.52	663.33	479.76	242.39	126.43	1.19	251.9	387.62	115.24	46.43	31.43	1.19	0	2015-08-27	93	172	73	24.6755	17.39	23.83	29	4	110	2	1	5.5
930	UC	1	75	1939-11-02	985	1	2	0	0	2015-05-26	173	91	30.4053	67.84	42.38	28	1	420	5	5	5.5	6.25	4	59.76	475.71	607.14	297.39	75	44.05	136.9	121.43	132.62	132.86	142.86	44.05	47.14	2015-08-27	93	173	92	30.7394	54.78	36.21	27	0	400	5	2	5.25
932	UC	1	71	1944-03-09	985	2	4	0	8	2015-06-02	178	76	23.9869	25.7	32.3	29	4	210	1	7	4.75	6.25	6	17.62	872.62	364.76	185	36.19	6.19	235.71	481.9	165.71	140	9.52	6.19	0	2015-09-03	93	178	76	23.9869	21.98	25.91	26	2	60	0	9	4
933	UC	1	61	1953-07-21	976	2	3	1	3	2015-06-15	179	106	33.0826	44.5	40.1	29	2	440	4	4	3.75	5.75	4	66.9	378.57	545.48	449.05	60.95	33.34	107.86	440.71	105.24	63.1	83.33	14.29	0	2015-09-10	87	179	106	33.0826	39.72	42.06	28	4	440	5	3	2
934	UC	2	64	1951-06-07	915	2	3	2	2	2015-06-19	168	76	26.9274	46.8	42.3	29	1	430	11	2	3	5.25	8	35.71	536.43	484.29	383.57	350.71	8.57	132.86	240.36	96.79	83.57	42.86	8.57	0	2015-09-11	84	168	76	26.9274	38.89	38.43	29	1	400	9	1	2.75
936	UC	1	72	1943-01-24	961	2	3	0	2	2015-06-26	166	70	25.4028	48.7	40.97	26	0	440	3	1	5.75	4.75	4	160.24	415.24	514.76	349.76	241.43	19.29	44.76	274.52	103.57	46.67	174.76	19.29	20.24	2015-09-08	74	166	70	25.4028	43.68	36.08	29	0	440	0	1	6.25
937	UC	1	72	1943-07-01	1077	2	3	2	2	2015-07-08	182	98	29.5858	43.1	29.25	30	1	520	5	1	3.75	6	3	40.24	611.19	436.43	352.14	141.43	24.04	179.76	206.9	163.81	160.24	127.38	12.14	0	2015-09-17	71	182	98	29.5858	37.76	27.33	28	1	500	5	4	3.75
938	UC	1	87	1927-10-22	1037	2	2	6	6	2015-07-09	170	74	25.6055	56.6	41.75	28	4	160	4	7	5.25	6.5	5	28.57	597.38	571.19	242.86	149.29	1.43	171.19	280.71	139.76	99.05	4.76	1.43	22.62	2015-09-22	75	169	78	27.31	58.88	40.38	29	3	160	2	2	5.25
941	UC	2	67	1947-11-11	1033	1	2	6	4	2015-07-28	163	73	27.4756	50.21	55.09	30	4	360	9	7	4	3.75	7	120.48	538.81	440	340.71	218.57	3.57	215.48	234.29	116.19	82.86	46.9	3.57	82.14	2015-10-16	80	163	73	27.4756	47.26	52.58	29	2	360	12	8	4.25
942	UC	1	68	1946-09-15	1033	2	2	2	2	2015-07-31	182	117	35.3218	57.46	69.86	30	2	430	2	2	5	5.25	5	103.1	653.57	377.62	305.71	226.9	27.86	305.95	91.43	107.38	189.76	100.24	27.86	4.29	2015-10-16	77	182	118	35.6237	46.44	70.87	29	3	420	9	8	3
943	UC	1	61	1953-11-28	1063	2	3	0	5	2015-07-31	177	89	28.4082	32.6	30.8	24	3	400	11	3	1.75	3	4.5	83.57	610.24	508.33	237.86	201.19	5.48	164.29	196.43	139.29	171.19	53.81	1.19	0	2015-10-16	77	177	89	28.4082			22	4		15	10	1.5
944	UC	1	74	1941-03-23	1044	2	2	2	3	2015-07-31	170	99	34.2561	79.2	51.67	26	4	440	15	9	3.25	2.75	7	60	644.05	393.81	342.14	180	21.9	136.43	446.43	171.9	28.1	61.43	11.9	0	2015-10-16	77	170	100	34.6021	68.25	52.99	30	2	440	13	13	3.5
945	UC	1	67	1947-09-24	1044	2	3	2	5	2015-08-05	178	69	21.7776	49.11	47.44	30	4	480	12	10	2	3.25	7	103.1	756.43	391.43	189.04	85.95	153.33	245.24	398.1	148.33	16.67	0.95	82.62	0	2015-11-06	93	179	67	20.9107	51.8	49.86	29	0	460	13	12	3.25
[truncated: 15 more columns]

## Sheet: Table 4 
Table 4: Model 1 (energy expenditure bands), one-for-remaining re-allocations
EFFECT SIZES (of pooled pre/post SD)
Anxiety	Time re-allocations (min)
EE band	-60	-45	-30	-15	0	15	30	45	60
Sleep-for-Remaining	-0.127637	-0.0948777	-0.0627198	-0.0311101	0	0.0306554	0.0608978	0.090766	0.120296
SB-for-Remaining	0.109572	0.081815	0.0543203	0.027058	0	-0.0268804	-0.0536092	-0.0802113	-0.106711
LPA-for-Remaining	0.0452555	0.0330278	0.0214638	0.010478	0	-0.0100293	-0.0196599	-0.0289344	-0.0378893
MVPA-for-Remaining	-0.192596	-0.109512	-0.0612458	-0.026863	0	0.0221407	0.0410399	0.0575771	0.0723178
Depression
Sleep-for-Remaining	0.00493817	0.00367075	0.00242658	0.00120363	0	-0.00118603	-0.00235609	-0.00351167	-0.00465418
SB-for-Remaining	0.0208399	0.0155607	0.0103314	0.00514626	0	-0.0051125	-0.0101962	-0.0152557	-0.0202958
LPA-for-Remaining	0.0258715	0.0188813	0.0122704	0.00599007	0	-0.00573356	-0.0112391	-0.0165411	-0.0216605
MVPA-for-Remaining	-0.391426	-0.22257	-0.124474	-0.0545957	0	0.0449981	0.0834083	0.117018	0.146977
Fatigue
Sleep-for-Remaining	-0.0532609	-0.039591	-0.026172	-0.0129818	0	0.012792	0.0254117	0.0378753	0.0501979
SB-for-Remaining	0.00186998	0.00139628	0.000927045	0.000461778	0	-0.000458749	-0.000914909	-0.00136891	-0.00182116
LPA-for-Remaining	0.120757	0.0881294	0.0572727	0.027959	0	-0.0267617	-0.0524594	-0.0772066	-0.101101
MVPA-for-Remaining	-0.216377	-0.123034	-0.0688081	-0.0301799	0	0.0248745	0.0461073	0.0646865	0.0812473
Mastery
Sleep-for-Remaining	-0.185522	-0.137906	-0.0911642	-0.045219	0	0.0445581	0.0885159	0.13193	0.174853
SB-for-Remaining	0.121666	0.090846	0.0603163	0.0300447	0	-0.0298476	-0.0595268	-0.0890653	-0.11849
LPA-for-Remaining	0.139794	0.102023	0.0663015	0.0323666	0	-0.0309806	-0.0607294	-0.089378	-0.11704
MVPA-for-Remaining	-0.322582	-0.183424	-0.102582	-0.0449933	0	0.0370838	0.0687383	0.0964368	0.121126
Breathlessness
Sleep-for-Remaining	-0.163183	-0.121301	-0.080187	-0.0397741	0	0.0391928	0.0778576	0.116044	0.153799
SB-for-Remaining	0.0823448	0.0614854	0.0408226	0.0203345	0	-0.0202011	-0.0402882	-0.0602802	-0.0801952
LPA-for-Remaining	0.112532	0.0821266	0.0533717	0.0260546	0	-0.0249389	-0.0488862	-0.0719478	-0.0942151
MVPA-for-Remaining	0.0157237	0.0089407	0.00500017	0.00219312	0	-0.00180759	-0.00335054	-0.00470066	-0.0059041
Key
EE	enegy expenditure bands
LPA	Light physical activity
MVPA	Moderate to vigorous intensity physical activity
SB	Sedentary behaviour

## Sheet: Figure 2
Figure 2: Model 1 (energy expenditure bands), one-for-one re-allocations
EFFECT SIZES (of pooled pre/post SD)
Anxiety	Time -reallocation (min)
Superdomains	0	15	30	45	60
+Sleep-MVPA	0	-0.00558778	-0.0192937	-0.0474483	-0.110954
+SB-MVPA	0	-0.0409968	-0.0891615	-0.150875	-0.247086
+LPA-MVPA	0	-0.0337526	-0.0746147	-0.128992	-0.217854			Key
+Sleep-LPA	0	0.0286376	0.0572214	0.0858547	0.114653			EE	enegy expenditure bands
+SB-LPA	0	-0.00677141	-0.0126464	-0.017572	-0.0214791			LPA	Light physical activity
+MVPA-LPA	0	0.0294894	0.0562545	0.0812446	0.10511			MVPA	Moderate to vigorous intensity physical activity
+Sleep-SB	0	0.0357924	0.0714028	0.106886	0.142294			SB	Sedentary behaviour
+LPA-SB	0	0.00762762	0.0160818	0.0253417	0.0353942
+MVPA-SB	0	0.0366442	0.0704359	0.102276	0.132751
+SB-Sleep	0	-0.0360303	-0.0723565	-0.109039	-0.146142
+LPA-Sleep	0	-0.0287861	-0.0578097	-0.0871565	-0.116911
+MVPA-Sleep	0	0.000230475	-0.00345557	-0.0102226	-0.0195538
Depression
+Sleep-MVPA	0	-0.0528533	-0.120994	-0.217357	-0.384487
+SB-MVPA	0	-0.0550019	-0.125244	-0.223664	-0.392808
+LPA-MVPA	0	-0.0567249	-0.128518	-0.228336	-0.398744
+Sleep-LPA	0	0.00414184	0.00861002	0.0134432	0.0186888
+SB-LPA	0	0.00199329	0.00435973	0.00713609	0.0103678
+MVPA-LPA	0	0.0473698	0.088427	0.124999	0.158281
+Sleep-SB	0	0.00222148	0.00454224	0.00696502	0.00949301
+LPA-SB	0	-0.00165007	-0.00298137	-0.00401385	-0.00476377
+MVPA-SB	0	0.0454495	0.0843593	0.11852	0.149085
+SB-Sleep	0	-0.00212452	-0.00415401	-0.00609	-0.00793364
+LPA-Sleep	0	-0.00384751	-0.00742732	-0.0107617	-0.0138695
+MVPA-Sleep	0	0.043252	0.0799133	0.111772	0.13998
Fatigue
+Sleep-MVPA	0	-0.0204274	-0.0495621	-0.0945399	-0.178866
+SB-MVPA	0	-0.0290506	-0.0665583	-0.119673	-0.211912
+LPA-MVPA	0	-0.0504772	-0.108288	-0.180693	-0.291306
+Sleep-LPA	0	0.0313115	0.0637964	0.0976553	0.133127
+SB-LPA	0	0.0226882	0.0468002	0.0725223	0.100081
+MVPA-LPA	0	0.0464181	0.0905962	0.133709	0.176617
+Sleep-SB	0	0.00862983	0.0170224	0.025192	0.0331516
+LPA-SB	0	-0.02142	-0.0417031	-0.0609608	-0.0792887
+MVPA-SB	0	0.0237364	0.0438222	0.0612456	0.0766418
+SB-Sleep	0	-0.00888255	-0.0180347	-0.027475	-0.0372238
+LPA-Sleep	0	-0.0303091	-0.059764	-0.0884948	-0.116618
+MVPA-Sleep	0	0.0148473	0.0257613	0.0337116	0.0393128
Mastery
+Sleep-MVPA	0	0.0137952	0.041058	0.092399	0.202835
+SB-MVPA	0	0.0599879	0.132188	0.227277	0.380334
+LPA-MVPA	0	0.0680267	0.147362	0.248796	0.407498
+Sleep-LPA	0	-0.0556921	-0.112175	-0.169713	-0.228612
+SB-LPA	0	-0.00949931	-0.0210451	-0.0348347	-0.0511124
+MVPA-LPA	0	-0.0615548	-0.119298	-0.174918	-0.229624
+Sleep-SB	0	-0.0466185	-0.0928341	-0.138719	-0.184342
+LPA-SB	0	0.00761307	0.0134704	0.017678	0.0203218
+MVPA-SB	0	-0.0524812	-0.0999572	-0.143924	-0.185354
+SB-Sleep	0	0.0470958	0.094747	0.143036	0.19205
+LPA-Sleep	0	0.0551346	0.109922	0.164555	0.219215
+MVPA-Sleep	0	-0.00495967	-0.00350585	0.00295234	0.0135385
Breathlessness
+Sleep-MVPA	0	0.0277086	0.0552843	0.0832891	0.113471
+SB-MVPA	0	-0.00946069	-0.0180319	-0.0252069	-0.0292885
+LPA-MVPA	0	-0.0181196	-0.0345711	-0.0489392	-0.0596046
+Sleep-LPA	0	0.047004	0.094581	0.142947	0.192353
+SB-LPA	0	0.00983465	0.0212647	0.0344514	0.0495937
+MVPA-LPA	0	0.019682	0.0409507	0.0639084	0.0887197
+Sleep-SB	0	0.0374574	0.0744698	0.111095	0.147391
+LPA-SB	0	-0.00837083	-0.0153856	-0.0211329	-0.0256849
+MVPA-SB	0	0.0101355	0.0208396	0.0320565	0.0437572
+SB-Sleep	0	-0.0379636	-0.076498	-0.115672	-0.155558
+LPA-Sleep	0	-0.0466226	-0.0930372	-0.139404	-0.185874
+MVPA-Sleep	0	-0.0281163	-0.0568119	-0.0862146	-0.116432

## Sheet: Figure 3
Figure 3: Model 2 (activity superdomains), one-for-remaining re-allocations
EFFECT SIZES (of pooled pre/post SD)
Anxiety
Time re-allocation (min)	+Sleep-Remainder	+Chores-Remainder	+Physical activity-Remainder	+Quiet time-Remainder	+Screen time-Remainder	+Self-care-Remainder	+Transport-Remainder	+Work/study-Remainder	+Socio-cultural-Remainder
-60	-0.103735	0.0435062		0.125034	0.0633782	0.142355			0.0665866
-50	-0.0855689	0.0354264		0.098887	0.0508614	0.113257			0.0495918
-40	-0.0677726	0.0277177		0.0754136	0.0392754	0.0868054			0.0361588
-30	-0.0503311	0.0203476		0.0541173	0.0284911	0.0625595	0.148231		0.0250495
-20	-0.0332304	0.0132875		0.0346281	0.0184047	0.040179	0.0621157		0.0155767
-10	-0.0164575	0.00651238	-0.123741	0.0166628	0.00893108	0.019397	0.0244449	0.0222287	0.00731919
0	0	0	0	0	0	0	0	0	0
10	0.0161537	-0.00626926	0.0636402	-0.0155366	-0.00844743	-0.0181853	-0.0181338	-0.0129762	-0.0065728
20	0.0320146	-0.0123129	0.106814	-0.0300899	-0.016461	-0.0353016	-0.0325577	-0.0221795	-0.0125377
30	0.0475932	-0.0181467	0.139541	-0.0437772	-0.0240832	-0.0514677	-0.0445366	-0.029319	-0.0179978
40	0.0628994	-0.0237848	0.16591	-0.0566958	-0.0313505	-0.0667839	-0.0547817	-0.0351544	-0.0230322
50	0.0779425	-0.0292398	0.187999	-0.0689277	-0.0382946	-0.0813352	-0.0637328	-0.0400904	-0.0277025
60	0.0927313	-0.0345234	0.207009	-0.0805423	-0.044943	-0.0951944	-0.0716812	-0.0443684	-0.032058
Depression
-60	-0.0225835	-0.00708009		0.0517451	-0.0915837	0.197734			0.0733017
-50	-0.0186268	-0.00576062		0.0409335	-0.073488	0.157322			0.054611
-40	-0.0147513	-0.00450361		0.0312237	-0.0567414	0.120585			0.0398303
-30	-0.0109539	-0.00330355		0.0224111	-0.0411567	0.0869078	-0.123147		0.0276006
-20	-0.00723138	-0.00215566		0.0143432	-0.0265835	0.0558191	-0.0515729		0.0171676
-10	-0.003581	-0.00105572	-0.0813101	0.00690322	-0.0128986	0.0269486	-0.0202869	0.0177051	0.00806876
0	0	0	0	0	0	0	0	0	0
10	0.00351418	0.0010148	0.0418007	-0.00643917	0.0121976	-0.0252671	0.0150383	-0.0103501	-0.00724935
20	0.00696396	0.00199164	0.0701474	-0.0124731	0.0237662	-0.0490508	0.0269914	-0.017701	-0.0138313
30	0.0103516	0.00293314	0.0916258	-0.0181502	0.0347676	-0.0715161	0.036911	-0.0234113	-0.0198591
40	0.0136794	0.0038417	0.108925	-0.0235106	0.0452546	-0.0928019	0.0453887	-0.028085	-0.0254195
50	0.0169493	0.00471943	0.12341	-0.028588	0.0552731	-0.113026	0.0527902	-0.0320437	-0.0305803
60	0.0201632	0.0055683	0.135872	-0.033411	0.064863	-0.13229	0.0593577	-0.0354793	-0.0353954
Fatigue
-60	-0.0621902	-0.0526516		0.0783101	-0.00106981	0.285354			-0.0889875
-50	-0.0513023	-0.0428781		0.0619205	-0.000867528	0.227012			-0.0662981
-40	-0.0406348	-0.0335518		0.0472124	-0.000676671	0.173984			-0.0483549
-30	-0.0301788	-0.0246331		0.0338733	-0.000495655	0.125381	0.155223		-0.0335082
-20	-0.0199262	-0.0160878		0.0216704	-0.000323204	0.0805219	0.0650061		-0.0208423
-10	-0.00986901	-0.00788566	-0.0320723	0.0104257	-0.000158273	0.038871	0.025571	0.030931	-0.00979598
0	0	0	0	0	0	0	0	0	0
10	0.00968782	0.00759285	0.0165191	-0.00971754	0.00015234	-0.0364391	-0.0189553	-0.0180334	0.00880133
20	0.019201	0.014914	0.0277418	-0.0188168	0.000299357	-0.0707328	-0.0340218	-0.0308075	0.0167925
30	0.0285458	0.0219824	0.0362609	-0.0273714	0.000441574	-0.10312	-0.0465253	-0.0407046	0.0241111
40	0.0377281	0.028815	0.0431347	-0.0354427	0.000579439	-0.1338	-0.0572112	-0.0487839	0.0308622
50	0.0467535	0.0354272	0.048901	-0.0430822	0.000713342	-0.162946	-0.0665407	-0.0556093	0.0371282
60	0.0556273	0.0418328	0.0538703	-0.0503336	0.00084362	-0.190702	-0.074819	-0.0615175	0.0429747
Mastery
-60	-0.151675	-0.00153075		0.120212	-0.0279143	0.373724			0.0883097
-50	-0.125123	-0.00126587		0.095029	-0.0224324	0.29729			0.0656777
-40	-0.0991079	-0.00100537		0.0724389	-0.0173456	0.227827			0.0478255
-30	-0.0736074	-0.000748851		0.0519601	-0.0125993	0.164171	0.257854		0.0330916
-20	-0.0486018	-0.000495977		0.0332338	-0.00814928	0.105426	0.107922		0.020554
-10	-0.0240719	-0.000246449	-0.008371	0.0159853	-0.00395947	0.0508895	0.0424338	0.104206	0.00964736
0	0	0	0	0	0	0	0	0	0
10	0.023631	0.000243604	0.00438736	-0.0148931	0.00375413	-0.047699	-0.0314326	-0.0607523	-0.00864563
20	0.0468369	0.000484573	0.00741823	-0.0288326	0.00732406	-0.0925834	-0.0563986	-0.103785	-0.0164753
30	0.069633	0.000723095	0.00975664	-0.0419322	0.0107278	-0.134966	-0.0771024	-0.137125	-0.0236276
40	0.0920336	0.000959338	0.0116737	-0.0542863	0.0139809	-0.175111	-0.0947837	-0.16434	-0.0302084
50	0.114052	0.00119345	0.0133072	-0.0659744	0.0170968	-0.213241	-0.11021	-0.187331	-0.0363005
60	0.135702	0.00142558	0.0147366	-0.0770638	0.0200872	-0.249549	-0.123887	-0.207232	-0.0419702
Breathlessness
-60	-0.0901058	-0.0131286		0.00538306	-0.0548401	0.303082			-0.0225048
-50	-0.0743343	-0.0107064		0.00422132	-0.0440349	0.241095			-0.016835
-40	-0.0588805	-0.00838909		0.00319284	-0.034023	0.184762			-0.0123243
-30	-0.0437317	-0.00616738		0.00227286	-0.0246945	0.133137	0.486511		-0.00856979
-20	-0.0288761	-0.00403321		0.00144295	-0.0159606	0.0854967	0.203756		-0.00534778
-10	-0.0143024	-0.0019795	-0.00622976	0.000689007	-0.00774913	0.0412695	0.0801525	0.0666664	-0.00252124
0	0	0	0	0	0	0	0	0	0
10	0.0140412	0.00191086	0.00327252	-0.000632855	0.00733692	-0.0386819	-0.0594185	-0.0388528	0.00227838
20	0.0278306	0.00375802	0.00553807	-0.00121667	0.0143041	-0.075081	-0.106649	-0.0663639	0.00435897
30	0.0413772	0.00554593	0.00728957	-0.00175729	0.0209377	-0.109451	-0.145847	-0.087671	0.00627533
40	0.0546895	0.00727858	0.00872831	-0.00225957	0.0272688	-0.142006	-0.179349	-0.105058	0.00805317
50	0.0677756	0.00895956	0.00995651	-0.00272759	0.0333245	-0.172927	-0.208599	-0.119741	0.0097126
60	0.0806431	0.0105921	0.0110332	-0.00316481	0.0391282	-0.202371	-0.234555	-0.132445	0.0112696

## Sheet: Dictionary 
*Baseline	T0
*Time 2	T1
Participant ID	Allocated participant ID
Group	Intervention Group: A=pulmonary rehab +cognitive behavioural therapy; B=pulmonary rehab alone; UC=usual care cohort
sex	1=male; 2=female
age	in years
DOB
IRSD	socio-economic index
SMOKING_status	1=not smoking; 2=current smoker
GOLD	COPD statius as per GOLD guidelines
COTE	Comorbid score based on Am J Respir Crit Care Med. 2012 Jul 15;186(2):155-61.
BODE	Composite score of BMI, FEV1, Dyspnoea (mMRC) and 6MWD
Baseline _assess_date	Date of T0
height	cm
weight	kg
BMI	Body mass index
FEV1_Perc	forced expiratory volume in one second percept predicted
FEV1_FVC	forced expiratory volume in one second to forced vital capacity ratio
MSE	Mini mental state exam
MMRC	Modified Medical Research Council dyspnea score
MaxDistance_6MWT	metres
HADS_Anxiety_score	As per manuscript
HADS_Depression_score	As per manuscript
CRQ_Fatigue	As per manuscript
CRQ_Mastery	As per manuscript
breathlessness	MDP A1 item As per manuscript (0-10)
MVPA_MARCA	Time spent in moderate to vigorous intensity physical activity per day assessed with MARCA, as per manuscript
TST1.5_MARCA	Time spent in sedentary behaviour per day assessed with MARCA, as per manuscript
Sleep_MARCA	Time spent in sleep per day assessed with MARCA, as per manuscript
LPA_MARCA	Time spent in light intensity physical activity per day assessed with MARCA, as per manuscript
Schores_MARCA	Time spent in chores per day assessed with MARCA, as per manuscript
SPhysical_Activity_MARCA	Time spent in light intensity physical activity per day assessed with MARCA, as per manuscript
SPhysical_Activity_MARCA	Time spent in physical activity per day assessed with MARCA, as per manuscript
SQuiet_Time_MARCA	Time spent in quiet time per day assessed with MARCA, as per manuscript
SScreen_Time_MARCA	Time spent in screen time per day assessed with MARCA, as per manuscript
SSelf_Care_MARCA	Time spent in selfcare per day assessed with MARCA, as per manuscript
Ssociocultural_MARCA	Time spent insociocultural per day assessed with MARCA, as per manuscript
SPassivetransport_MARCA	Time spent in transport per day assessed with MARCA, as per manuscript
MActive_Transport	Time spent in active transport per day assessed with MARCA
SWork_and_Study_MARCA	Time spent in work/study per day assessed with MARCA, as per manuscript
Outcomes
HADS_anxiety	0-21	higher = worse
HADS_depression	0-21	higher=worse
CRQ_Fatigue	1 to 8	lower = worse
CRQ_Mastery	1 to 8	lower = worse
Breathlessness	0 to 10	higher = worse
